# Supplementary material for: Prevalence and Correlates of Sext-Sharing Among a Representative Sample of Youth in the Netherlands
Source: Front Psychol. 2021 May 10;12:655796. doi: 10.3389/fpsyg.2021.655796 (PMC8143518; doi:10.3389/fpsyg.2021.655796)
Supplement: Supplementary file 1 [file Table_1.XLSX]

## Sheet: Correlation matrix covariates 
Correlation matrix of the independent variables in model 2
		Sex	Education	Sexual orientation	School-based sexting education	Ever used a dating app	Unwanted exposure to sexts < 6 months	Own sext shared by others < 6 months	Age-15-17_d	Age-18-20_d	Age-21-24_d	Ethnic background - Turkish_d	Ethnic background - Moroccan_d	Ethnic background - Surinamese_d	Ethnic background - Antillean-Dutch_d	Ethnic background - other-NW_d	Urban-rural_d	Rural_d	Time spent on social media - 1-3 hrs p/d_d	Time spent on social media - 3 hrs p/d_d	Watching online porn - up to once p/w_d	Watching online porn - multiple times p/w_d	Experience with partner sex - little_d	Experience with partner sex - advanced_d	Mental health - middle_d	Mental health - high_d
Sex	Pearson Correlation	1	,024**	-,023**	,028**	0.0113849	,091**	-,054**	-0.00659935	,036**	0.013001	-0.00949384	-0.00871914	0.00617119	,022**	-0.0107705	-0.00306862	-,039**	-,043**	,137**	-,077**	-,437**	-,062**	,090**	,029**	-,150**
	Sig. (2-tailed)		0.00045755	0.000906583	6.47728e-05	0.100339	9.52002e-40	7.11034e-15	0.340842	1.62261e-07	0.0605828	0.170597	0.208223	0.373088	0.00156627	0.12005	0.658863	1.65904e-08	3.94466e-10	2.42751e-87	7.57589e-28	0	6.18318e-19	2.11376e-38	3.86656e-05	7.33392e-104
	N	20834	20666	20350	20834	20833	20833	20833	20834	20834	20834	20834	20834	20834	20834	20834	20701	20701	20737	20737	20146	20146	20834	20834	20452	20452
Education	Pearson Correlation	,024**	1	,022**	,091**	,026**	-,075**	-,059**	-,044**	-0.0130123	,110**	-,051**	-,054**	-,033**	-,036**	-,014*	-,042**	-,122**	,158**	-,194**	,042**	,036**	-0.00145608	,042**	,074**	-,056**
	Sig. (2-tailed)	0.00045755		0.00170106	7.4555e-39	0.00015211	5.95251e-27	2.9481e-17	3.58777e-10	0.0614037	6.12925e-57	1.99893e-13	5.83453e-15	1.46402e-06	2.81764e-07	0.0410373	1.82264e-09	2.56769e-69	1.82836e-115	2.93931e-173	2.04121e-09	2.55994e-07	0.834207	1.1354e-09	1.0172e-25	1.17206e-15
	N	20666	20666	20197	20666	20665	20665	20665	20666	20666	20666	20666	20666	20666	20666	20666	20534	20534	20573	20573	19994	19994	20666	20666	20289	20289
Sexual orientation	Pearson Correlation	-,023**	,022**	1	,039**	,097**	,015*	0.00484687	-,015*	,034**	,028**	-0.00470948	-,015*	0.0126888	-0.000648838	-0.00667475	-0.0106233	-,053**	0.00284932	-0.00342351	,044**	,070**	-0.0030436	,048**	-,025**	-,062**
	Sig. (2-tailed)	0.000906583	0.00170106		2.37386e-08	5.60873e-44	0.0375402	0.489335	0.0328845	1.11985e-06	4.84109e-05	0.50172	0.032165	0.0702855	0.926258	0.341032	0.130855	5.81871e-14	0.685072	0.626062	9.70294e-10	1.10173e-22	0.664177	6.04347e-12	0.000314649	2.69872e-18
	N	20350	20197	20350	20350	20349	20349	20349	20350	20350	20350	20350	20350	20350	20350	20350	20225	20225	20261	20261	19685	19685	20350	20350	19975	19975
School-based sexting education	Pearson Correlation	,028**	,091**	,039**	1	,048**	-,032**	-,034**	-,115**	-,035**	,159**	0.00455645	-0.0122057	0.00175205	0.00624647	,017*	-,025**	-,043**	,018**	-,039**	,022**	0.0022265	-,040**	,079**	,017*	-,036**
	Sig. (2-tailed)	6.47728e-05	7.4555e-39	2.37386e-08		3.71256e-12	3.1578e-06	1.21485e-06	8.22647e-62	3.76114e-07	3.14815e-118	0.510768	0.0781148	0.800364	0.367286	0.0157029	0.000418616	6.49185e-10	0.00865628	2.87907e-08	0.00170993	0.752	8.53385e-09	2.56801e-30	0.0162427	3.11687e-07
	N	20834	20666	20350	20834	20833	20833	20833	20834	20834	20834	20834	20834	20834	20834	20834	20701	20701	20737	20737	20146	20146	20834	20834	20452	20452
Ever used a dating app	Pearson Correlation	0.0113849	,026**	,097**	,048**	1	,057**	,015*	-,113**	,126**	,177**	-,039**	-,050**	-,019**	-0.012797	-,041**	-,024**	-,048**	-0.00129721	,063**	,118**	,142**	-,030**	,329**	0.00669258	-,109**
	Sig. (2-tailed)	0.100339	0.00015211	5.60873e-44	3.71256e-12		1.83607e-16	0.0341906	3.4509e-60	2.22473e-74	9.54668e-146	1.59723e-08	4.17347e-13	0.00586747	0.0647425	4.29287e-09	0.000597265	4.81553e-12	0.851824	1.25682e-19	8.48337e-64	2.3808e-91	1.83458e-05	0	0.338548	1.53169e-55
	N	20833	20665	20349	20833	20833	20833	20833	20833	20833	20833	20833	20833	20833	20833	20833	20700	20700	20737	20737	20146	20146	20833	20833	20451	20451
Unwanted exposure to sexts < 6 months	Pearson Correlation	,091**	-,075**	,015*	-,032**	,057**	1	,090**	,070**	-0.00191526	-,080**	0.0127951	-0.00173397	0.0103534	0.00843707	0.00781281	0.0107258	,021**	-,064**	,098**	-0.00211306	-,039**	,033**	-0.00952264	-,032**	-,055**
	Sig. (2-tailed)	9.52002e-40	5.95251e-27	0.0375402	3.1578e-06	1.83607e-16		5.47599e-39	6.69184e-24	0.782221	8.00549e-31	0.0647823	0.802386	0.135092	0.223328	0.259479	0.122799	0.00229608	4.26826e-20	5.31511e-45	0.764251	2.34804e-08	1.6118e-06	0.169314	3.37801e-06	2.8767e-15
	N	20833	20665	20349	20833	20833	20833	20833	20833	20833	20833	20833	20833	20833	20833	20833	20700	20700	20737	20737	20146	20146	20833	20833	20451	20451
Own sext shared by others < 6 months	Pearson Correlation	-,054**	-,059**	0.00484687	-,034**	,015*	,090**	1	,039**	-0.00926539	-,052**	0.00375825	0.00704456	,021**	0.00130222	,020**	0.0086118	0.0119016	-,033**	,055**	,021**	,043**	,028**	0.00478946	-0.0106609	-,019**
	Sig. (2-tailed)	7.11034e-15	2.9481e-17	0.489335	1.21485e-06	0.0341906	5.47599e-39		1.33138e-08	0.181131	6.5634e-14	0.587528	0.309278	0.00231915	0.850919	0.00480232	0.215357	0.0868407	1.67509e-06	2.76265e-15	0.00256482	7.6892e-10	5.3055e-05	0.489405	0.127377	0.00557887
	N	20833	20665	20349	20833	20833	20833	20833	20833	20833	20833	20833	20833	20833	20833	20833	20700	20700	20737	20737	20146	20146	20833	20833	20451	20451
Age-15-17_d	Pearson Correlation	-0.00659935	-,044**	-,015*	-,115**	-,113**	,070**	,039**	1	-,327**	-,372**	0.00871219	,021**	0.00636996	0.000855733	,021**	,030**	,066**	-,081**	,140**	-,036**	-0.00647808	,150**	-,234**	-0.00674099	-0.00141165
	Sig. (2-tailed)	0.340842	3.58777e-10	0.0328845	8.22647e-62	3.4509e-60	6.69184e-24	1.33138e-08		0	0	0.208585	0.00302331	0.35789	0.901704	0.00219521	1.82238e-05	9.98722e-22	7.60161e-32	1.31714e-91	2.64693e-07	0.357871	1.41373e-104	3.87404e-258	0.335053	0.84002
	N	20834	20666	20350	20834	20833	20833	20833	20834	20834	20834	20834	20834	20834	20834	20834	20701	20701	20737	20737	20146	20146	20834	20834	20452	20452
Age-18-20_d	Pearson Correlation	,036**	-0.0130123	,034**	-,035**	,126**	-0.00191526	-0.00926539	-,327**	1	-,488**	0.00330687	-0.0100176	0.00843762	0.00474433	-0.00337318	-,014*	-,017*	-,017*	,068**	,069**	,040**	-0.00474932	,142**	0.0105303	-,046**
	Sig. (2-tailed)	1.62261e-07	0.0614037	1.11985e-06	3.76114e-07	2.22473e-74	0.782221	0.181131	0		0	0.633159	0.148209	0.223287	0.493496	0.62636	0.0475686	0.0167576	0.0153376	6.00952e-23	5.99259e-23	1.50653e-08	0.493042	3.12433e-94	0.132093	4.99895e-11
	N	20834	20666	20350	20834	20833	20833	20833	20834	20834	20834	20834	20834	20834	20834	20834	20701	20701	20737	20737	20146	20146	20834	20834	20452	20452
Age-21-24_d	Pearson Correlation	0.013001	,110**	,028**	,159**	,177**	-,080**	-,052**	-,372**	-,488**	1	-0.00750212	-,035**	0.00244164	0.00388348	-0.0131246	-,059**	-,103**	,111**	-,208**	,095**	,051**	-,120**	,409**	,030**	-,045**
	Sig. (2-tailed)	0.0605828	6.12925e-57	4.84109e-05	3.14815e-118	9.54668e-146	8.00549e-31	6.5634e-14	0	0		0.278895	3.33795e-07	0.724535	0.575132	0.0581749	1.33231e-17	1.05509e-49	2.54794e-58	1.43393e-201	2.22602e-41	6.77548e-13	5.0069e-68	0	1.59522e-05	1.43793e-10
	N	20834	20666	20350	20834	20833	20833	20833	20834	20834	20834	20834	20834	20834	20834	20834	20701	20701	20737	20737	20146	20146	20834	20834	20452	20452
Ethnic background - Turkish_d	Pearson Correlation	-0.00949384	-,051**	-0.00470948	0.00455645	-,039**	0.0127951	0.00375825	0.00871219	0.00330687	-0.00750212	1	-,014*	-,019**	-0.0132328	-,029**	-,024**	-,071**	-,032**	,034**	-,016*	0.00927168	,024**	-,063**	-,021**	0.0129715
	Sig. (2-tailed)	0.170597	1.99893e-13	0.50172	0.510768	1.59723e-08	0.0647823	0.587528	0.208585	0.633159	0.278895		0.0388664	0.00559154	0.056134	3.40547e-05	0.000589003	1.32808e-24	3.13576e-06	8.75002e-07	0.0232257	0.188195	0.000513147	1.03417e-19	0.00320141	0.0635932
	N	20834	20666	20350	20834	20833	20833	20833	20834	20834	20834	20834	20834	20834	20834	20834	20701	20701	20737	20737	20146	20146	20834	20834	20452	20452
Ethnic background - Moroccan_d	Pearson Correlation	-0.00871914	-,054**	-,015*	-0.0122057	-,050**	-0.00173397	0.00704456	,021**	-0.0100176	-,035**	-,014*	1	-,017*	-0.011913	-,026**	0.00314261	-,059**	-,028**	,032**	-,032**	-0.0114597	,028**	-,084**	-,017*	,025**
	Sig. (2-tailed)	0.208223	5.83453e-15	0.032165	0.0781148	4.17347e-13	0.802386	0.309278	0.00302331	0.148209	3.33795e-07	0.0388664		0.0126163	0.0855267	0.000190723	0.651177	2.97038e-17	5.87979e-05	4.08716e-06	7.65207e-06	0.103842	5.3931e-05	1.27113e-33	0.0124686	0.000436046
	N	20834	20666	20350	20834	20833	20833	20833	20834	20834	20834	20834	20834	20834	20834	20834	20701	20701	20737	20737	20146	20146	20834	20834	20452	20452
Ethnic background - Surinamese_d	Pearson Correlation	0.00617119	-,033**	0.0126888	0.00175205	-,019**	0.0103534	,021**	0.00636996	0.00843762	0.00244164	-,019**	-,017*	1	-,016*	-,035**	-,035**	-,093**	-,042**	,050**	0.00031921	,014*	0.0122764	-0.000793657	-,017*	-0.000943806
	Sig. (2-tailed)	0.373088	1.46402e-06	0.0702855	0.800364	0.00586747	0.135092	0.00231915	0.35789	0.223287	0.724535	0.00559154	0.0126163		0.0210825	5.57839e-07	4.65284e-07	3.94225e-41	1.64446e-09	9.72568e-13	0.963864	0.0477687	0.0764055	0.908802	0.0167577	0.892639
	N	20834	20666	20350	20834	20833	20833	20833	20834	20834	20834	20834	20834	20834	20834	20834	20701	20701	20737	20737	20146	20146	20834	20834	20452	20452
Ethnic background - Antillean-Dutch_d	Pearson Correlation	,022**	-,036**	-0.000648838	0.00624647	-0.012797	0.00843707	0.00130222	0.000855733	0.00474433	0.00388348	-0.0132328	-0.011913	-,016*	1	-,024**	-,015*	-,053**	-,035**	,042**	0.0103733	-0.00930298	0.00938004	0.012197	-0.00747675	-0.00359041
	Sig. (2-tailed)	0.00156627	2.81764e-07	0.926258	0.367286	0.0647425	0.223328	0.850919	0.901704	0.493496	0.575132	0.056134	0.0855267	0.0210825		0.00056084	0.0328622	2.00466e-14	4.42688e-07	1.72097e-09	0.140939	0.186708	0.17578	0.0783269	0.284978	0.607646
	N	20834	20666	20350	20834	20833	20833	20833	20834	20834	20834	20834	20834	20834	20834	20834	20701	20701	20737	20737	20146	20146	20834	20834	20452	20452
Ethnic background - other-NW_d	Pearson Correlation	-0.0107705	-,014*	-0.00667475	,017*	-,041**	0.00781281	,020**	,021**	-0.00337318	-0.0131246	-,029**	-,026**	-,035**	-,024**	1	-,027**	-,094**	-,044**	,044**	-0.00750715	0.0134558	0.0123473	-,057**	-,022**	-0.0135499
	Sig. (2-tailed)	0.12005	0.0410373	0.341032	0.0157029	4.29287e-09	0.259479	0.00480232	0.00219521	0.62636	0.0581749	3.40547e-05	0.000190723	5.57839e-07	0.00056084		0.00013359	1.08462e-41	3.58223e-10	3.49583e-10	0.286655	0.0561542	0.0747219	1.43717e-16	0.00142039	0.0526532
	N	20834	20666	20350	20834	20833	20833	20833	20834	20834	20834	20834	20834	20834	20834	20834	20701	20701	20737	20737	20146	20146	20834	20834	20452	20452
Urban-rural_d	Pearson Correlation	-0.00306862	-,042**	-0.0106233	-,025**	-,024**	0.0107258	0.0086118	,030**	-,014*	-,059**	-,024**	0.00314261	-,035**	-,015*	-,027**	1	-,300**	-0.00940063	0.0117262	-,030**	-,026**	0.00493542	-,063**	0.00190595	,016*
	Sig. (2-tailed)	0.658863	1.82264e-09	0.130855	0.000418616	0.000597265	0.122799	0.215357	1.82238e-05	0.0475686	1.33231e-17	0.000589003	0.651177	4.65284e-07	0.0328622	0.00013359		0	0.177202	0.0923238	1.61972e-05	0.00030022	0.477665	1.09184e-19	0.785858	0.0269091
	N	20701	20534	20225	20701	20700	20700	20700	20701	20701	20701	20701	20701	20701	20701	20701	20701	20701	20607	20607	20018	20018	20701	20701	20323	20323
Rural_d	Pearson Correlation	-,039**	-,122**	-,053**	-,043**	-,048**	,021**	0.0119016	,066**	-,017*	-,103**	-,071**	-,059**	-,093**	-,053**	-,094**	-,300**	1	-0.00762084	,022**	-,035**	-,031**	,028**	-,085**	-0.00043569	,061**
	Sig. (2-tailed)	1.65904e-08	2.56769e-69	5.81871e-14	6.49185e-10	4.81553e-12	0.00229608	0.0868407	9.98722e-22	0.0167576	1.05509e-49	1.32808e-24	2.97038e-17	3.94225e-41	2.00466e-14	1.08462e-41	0		0.273985	0.00124352	6.14866e-07	1.2169e-05	6.58932e-05	2.72599e-34	0.950477	5.64747e-18
	N	20701	20534	20225	20701	20700	20700	20700	20701	20701	20701	20701	20701	20701	20701	20701	20701	20701	20607	20607	20018	20018	20701	20701	20323	20323
Time spent on social media - 1-3 hrs p/d_d	Pearson Correlation	-,043**	,158**	0.00284932	,018**	-0.00129721	-,064**	-,033**	-,081**	-,017*	,111**	-,032**	-,028**	-,042**	-,035**	-,044**	-0.00940063	-0.00762084	1	-,776**	,039**	0.00762261	-,024**	,037**	,054**	0.00818577
	Sig. (2-tailed)	3.94466e-10	1.82836e-115	0.685072	0.00865628	0.851824	4.26826e-20	1.67509e-06	7.60161e-32	0.0153376	2.54794e-58	3.13576e-06	5.87979e-05	1.64446e-09	4.42688e-07	3.58223e-10	0.177202	0.273985		0	2.40759e-08	0.280348	0.000678257	9.2877e-08	9.93602e-15	0.242822
	N	20737	20573	20261	20737	20737	20737	20737	20737	20737	20737	20737	20737	20737	20737	20737	20607	20607	20737	20737	20059	20059	20737	20737	20360	20360
Time spent on social media - 3 hrs p/d_d	Pearson Correlation	,137**	-,194**	-0.00342351	-,039**	,063**	,098**	,055**	,140**	,068**	-,208**	,034**	,032**	,050**	,042**	,044**	0.0117262	,022**	-,776**	1	-,036**	-,025**	,052**	-,035**	-,045**	-,048**
	Sig. (2-tailed)	2.42751e-87	2.93931e-173	0.626062	2.87907e-08	1.25682e-19	5.31511e-45	2.76265e-15	1.31714e-91	6.00952e-23	1.43393e-201	8.75002e-07	4.08716e-06	9.72568e-13	1.72097e-09	3.49583e-10	0.0923238	0.00124352	0		3.76697e-07	0.000472168	8.21907e-14	5.38757e-07	1.11124e-10	1.1288e-11
	N	20737	20573	20261	20737	20737	20737	20737	20737	20737	20737	20737	20737	20737	20737	20737	20607	20607	20737	20737	20059	20059	20737	20737	20360	20360
Watching online porn - up to once p/w_d	Pearson Correlation	-,077**	,042**	,044**	,022**	,118**	-0.00211306	,021**	-,036**	,069**	,095**	-,016*	-,032**	0.00031921	0.0103733	-0.00750715	-,030**	-,035**	,039**	-,036**	1	-,365**	-0.0048455	,187**	0.00824085	-,057**
	Sig. (2-tailed)	7.57589e-28	2.04121e-09	9.70294e-10	0.00170993	8.48337e-64	0.764251	0.00256482	2.64693e-07	5.99259e-23	2.22602e-41	0.0232257	7.65207e-06	0.963864	0.140939	0.286655	1.61972e-05	6.14866e-07	2.40759e-08	3.76697e-07		0	0.491632	9.3674e-158	0.246488	1.69475e-15
	N	20146	19994	19685	20146	20146	20146	20146	20146	20146	20146	20146	20146	20146	20146	20146	20018	20018	20059	20059	20146	20146	20146	20146	19779	19779
Watching online porn - multiple times p/w_d	Pearson Correlation	-,437**	,036**	,070**	0.0022265	,142**	-,039**	,043**	-0.00647808	,040**	,051**	0.00927168	-0.0114597	,014*	-0.00930298	0.0134558	-,026**	-,031**	0.00762261	-,025**	-,365**	1	,033**	,082**	-0.00865732	-,016*
	Sig. (2-tailed)	0	2.55994e-07	1.10173e-22	0.752	2.3808e-91	2.34804e-08	7.6892e-10	0.357871	1.50653e-08	6.77548e-13	0.188195	0.103842	0.0477687	0.186708	0.0561542	0.00030022	1.2169e-05	0.280348	0.000472168	0		2.12546e-06	2.63272e-31	0.223417	0.0270183
	N	20146	19994	19685	20146	20146	20146	20146	20146	20146	20146	20146	20146	20146	20146	20146	20018	20018	20059	20059	20146	20146	20146	20146	19779	19779
Experience with partner sex - little_d	Pearson Correlation	-,062**	-0.00145608	-0.0030436	-,040**	-,030**	,033**	,028**	,150**	-0.00474932	-,120**	,024**	,028**	0.0122764	0.00938004	0.0123473	0.00493542	,028**	-,024**	,052**	-0.0048455	,033**	1	-,408**	0.000598835	-,022**
	Sig. (2-tailed)	6.18318e-19	0.834207	0.664177	8.53385e-09	1.83458e-05	1.6118e-06	5.3055e-05	1.41373e-104	0.493042	5.0069e-68	0.000513147	5.3931e-05	0.0764055	0.17578	0.0747219	0.477665	6.58932e-05	0.000678257	8.21907e-14	0.491632	2.12546e-06		0	0.931757	0.00159296
	N	20834	20666	20350	20834	20833	20833	20833	20834	20834	20834	20834	20834	20834	20834	20834	20701	20701	20737	20737	20146	20146	20834	20834	20452	20452
Experience with partner sex - advanced_d	Pearson Correlation	,090**	,042**	,048**	,079**	,329**	-0.00952264	0.00478946	-,234**	,142**	,409**	-,063**	-,084**	-0.000793657	0.012197	-,057**	-,063**	-,085**	,037**	-,035**	,187**	,082**	-,408**	1	,016*	-,073**
	Sig. (2-tailed)	2.11376e-38	1.1354e-09	6.04347e-12	2.56801e-30	0	0.169314	0.489405	3.87404e-258	3.12433e-94	0	1.03417e-19	1.27113e-33	0.908802	0.0783269	1.43717e-16	1.09184e-19	2.72599e-34	9.2877e-08	5.38757e-07	9.3674e-158	2.63272e-31	0		0.0217641	1.89987e-25
	N	20834	20666	20350	20834	20833	20833	20833	20834	20834	20834	20834	20834	20834	20834	20834	20701	20701	20737	20737	20146	20146	20834	20834	20452	20452
Mental health - middle_d	Pearson Correlation	,029**	,074**	-,025**	,017*	0.00669258	-,032**	-0.0106609	-0.00674099	0.0105303	,030**	-,021**	-,017*	-,017*	-0.00747675	-,022**	0.00190595	-0.00043569	,054**	-,045**	0.00824085	-0.00865732	0.000598835	,016*	1	-,495**
	Sig. (2-tailed)	3.86656e-05	1.0172e-25	0.000314649	0.0162427	0.338548	3.37801e-06	0.127377	0.335053	0.132093	1.59522e-05	0.00320141	0.0124686	0.0167577	0.284978	0.00142039	0.785858	0.950477	9.93602e-15	1.11124e-10	0.246488	0.223417	0.931757	0.0217641		0
	N	20452	20289	19975	20452	20451	20451	20451	20452	20452	20452	20452	20452	20452	20452	20452	20323	20323	20360	20360	19779	19779	20452	20452	20452	20452
Mental health - high_d	Pearson Correlation	-,150**	-,056**	-,062**	-,036**	-,109**	-,055**	-,019**	-0.00141165	-,046**	-,045**	0.0129715	,025**	-0.000943806	-0.00359041	-0.0135499	,016*	,061**	0.00818577	-,048**	-,057**	-,016*	-,022**	-,073**	-,495**	1
	Sig. (2-tailed)	7.33392e-104	1.17206e-15	2.69872e-18	3.11687e-07	1.53169e-55	2.8767e-15	0.00557887	0.84002	4.99895e-11	1.43793e-10	0.0635932	0.000436046	0.892639	0.607646	0.0526532	0.0269091	5.64747e-18	0.242822	1.1288e-11	1.69475e-15	0.0270183	0.00159296	1.89987e-25	0
	N	20452	20289	19975	20452	20451	20451	20451	20452	20452	20452	20452	20452	20452	20452	20452	20323	20323	20360	20360	19779	19779	20452	20452	20452	20452
**. Correlation is significant at the 0.01 level (2-tailed).
*. Correlation is significant at the 0.05 level (2-tailed).
